# Supplementary material for: A Novel Approach Using LuxSit-i Enhanced Toehold Switches for the Rapid Detection of Vibrio parahaemolyticus
Source: Biosensors (Basel). 2024 Dec 21;14(12):637. doi: 10.3390/bios14120637 (PMC11674225; doi:10.3390/bios14120637)
Supplement: Supplementary file 1 [file biosensors-14-00637-s001.zip]

Archive with 1 entries (1 files):
- biosensors-3302106-supplementary.pdf
